# Supplementary material for: General functional connectivity: Shared features of resting-state and task fMRI drive reliable and heritable individual differences in functional brain networks
Source: Neuroimage. 2019 Apr 1;189:516–32. doi: 10.1016/j.neuroimage.2019.01.068 (PMC6462481; doi:10.1016/j.neuroimage.2019.01.068)
Supplement: NIMG-18-2883_DataProfile [file mmc2.xml]

<?xml version="1.0" encoding="utf-8" standalone="no"?>
<data>
  <datasets>
    <author>maxwell.elliott@duke.edu</author>
    <type>0</type>
    <dataset>
      <value>6</value>
      <reason>Other (please explain)</reason>
      <comments>HCP is a publicly available dataset. The Dunedin Study data are not publicly available due to lack of informed consent and ethical approval, but are available on request by qualified scientists. Requests require a concept paper describing the purpose of data access, ethical approval at the applicant’s university, and provision for secure data access. We offer secure access on the Duke, Otago and King's College campuses.</comments>
    </dataset>
  </datasets>
</data>
